# Supplementary material for: Tricyclic Fused Lactams by Mukaiyama Cyclisation of Phthalimides and Evaluation of their Biological Activity
Source: Antibiotics (Basel). 2022 Dec 21;12(1):9. doi: 10.3390/antibiotics12010009 (PMC9854654; doi:10.3390/antibiotics12010009)
Supplement: Supplementary file 1 [file antibiotics-12-00009-s001.zip]

Archive with 1 entries (1 files):
- antibiotics-2088954-supplementary.pdf
